# Supplementary material for: Dataset of milk whey proteins of three indigenous Greek sheep breeds
Source: Data Brief. 2016 Jun 29;8:877–80. doi: 10.1016/j.dib.2016.06.040 (PMC4957575; doi:10.1016/j.dib.2016.06.040)
Supplement: Supplementary file 2 — Supplementary material [file mmc2.zip]

Archive with 1 entries (1 files):
- DIB 296 SHEEP SUP.zip
